# Supplementary material for: Introducing gold-standard essential gene datasets for Pseudomonas aeruginosa to enhance Tn-Seq analyses
Source: PLoS Comput Biol. 2026 Feb 9;22(2):e1013945. doi: 10.1371/journal.pcbi.1013945 (PMC12912699; doi:10.1371/journal.pcbi.1013945)
Supplement: S2 Table — (XLSX) [file pcbi.1013945.s011.xlsx]

## Sheet: GOLD_115
Locus tag	Old Locus tag	Gene name	Product description	Function PseudoCAP	Functional Class	Localization	Accession	GO Term
PA14_RS00005	PA14_00010	dnaA	chromosomal replication initiation protein	DNA replication, recombination, modification and repair	Macromolecular synthesis	Cytoplasmic	GO:0005524; GO:0043565; GO:0003677; GO:0003688	ATP binding; sequence-specific DNA binding; DNA binding; DNA replication origin binding
PA14_RS00040	PA14_00090	glyS	glycyl-tRNA synthetase subunit beta	Translation, post-translational modification, degradation	Macromolecular synthesis	Cytoplasmic	GO:0004814; GO:0005524; GO:0000166; GO:0004820	arginine-tRNA ligase activity; ATP binding; nucleotide binding; glycine-tRNA ligase activity
PA14_RS00095	PA14_00200	def	peptide deformylase	Translation, post-translational modification, degradation	Macromolecular synthesis	Cytoplasmic	GO:0042586	peptide deformylase activity
PA14_RS00110	PA14_00240		hypothetical protein	Translation, post-translational modification, degradation	Macromolecular synthesis	Cytoplasmic	GO:0003725; GO:0005524	double-stranded RNA binding; ATP binding
PA14_RS00120	PA14_00280	hemF	coproporphyrinogen III oxidase	Biosynthesis of cofactors, prosthetic groups and carriers	Macromolecular synthesis	Cytoplasmic	GO:0004109	coproporphyrinogen oxidase activity
PA14_RS01755	PA14_04310	rpiA	ribose-5-phosphate isomerase A	Energy metabolism	Metabolic pathway	Cytoplasmic	GO:0004751	ribose-5-phosphate isomerase activity
PA14_RS02895	PA14_07230	fda	fructose-1,6-bisphosphate aldolase	Carbon compound catabolism	Metabolic pathway	Cytoplasmic	GO:0008270; GO:0016832; GO:0004332	zinc ion binding; aldehyde-lyase activity; fructose-bisphosphate aldolase activity
PA14_RS03010	PA14_07520	rpoD	RNA polymerase sigma factor RpoD	Transcription, RNA processing and degradation	Macromolecular synthesis	Cytoplasmic	GO:0003700; GO:0003677; GO:0016987	DNA-binding transcription factor activity; DNA binding; sigma factor activity
PA14_RS03165	PA14_07910	rpe	ribulose-phosphate 3-epimerase	Energy metabolism	Metabolic pathway	Cytoplasmic	GO:0004750; GO:0016857	ribulose-phosphate 3-epimerase activity; racemase and epimerase activity, acting on carbohydrates and derivatives
PA14_RS03480	PA14_08630		pantothenate kinase	Transcriptional regulators	Macromolecular synthesis	Cytoplasmic	GO:0004594	pantothenate kinase activity
PA14_RS03525	PA14_08720	rplK	50S ribosomal protein L11	Translation, post-translational modification, degradation	Macromolecular synthesis	Cytoplasmic	GO:0003735; GO:0003723	structural constituent of ribosome; RNA binding
PA14_RS03530	PA14_08730	rplA	50S ribosomal protein L1	Translation, post-translational modification, degradation	Macromolecular synthesis	Cytoplasmic	GO:0003723; GO:0003735	RNA binding; structural constituent of ribosome
PA14_RS03560	PA14_08810	rpsG	30S ribosomal protein S7	Translation, post-translational modification, degradation	Macromolecular synthesis	Cytoplasmic	GO:0003735	structural constituent of ribosome
PA14_RS03610	PA14_08910	rpsC	30S ribosomal protein S3	Translation, post-translational modification, degradation	Macromolecular synthesis	Cytoplasmic	GO:0003735; GO:0003676; GO:0003723	structural constituent of ribosome; nucleic acid binding; RNA binding
PA14_RS03615	PA14_08920	rplP	50S ribosomal protein L16	Translation, post-translational modification, degradation	Macromolecular synthesis	Cytoplasmic	GO:0003735; GO:0019843	structural constituent of ribosome; rRNA binding
PA14_RS03625	PA14_08940	rpsQ	30S ribosomal protein S17	Translation, post-translational modification, degradation	Macromolecular synthesis	Cytoplasmic	GO:0003735	structural constituent of ribosome
PA14_RS03630	PA14_08950	rplN	50S ribosomal protein L14	Translation, post-translational modification, degradation	Macromolecular synthesis	Cytoplasmic	GO:0003735	structural constituent of ribosome
PA14_RS03640	PA14_08970	rplE	50S ribosomal protein L5	Translation, post-translational modification, degradation	Macromolecular synthesis	Cytoplasmic	GO:0003735	structural constituent of ribosome
PA14_RS03645	PA14_08980	rpsN	30S ribosomal protein S14	Translation, post-translational modification, degradation	Macromolecular synthesis	Cytoplasmic	GO:0003735	structural constituent of ribosome
PA14_RS03655	PA14_09000	rplF	50S ribosomal protein L6	Translation, post-translational modification, degradation	Macromolecular synthesis	Cytoplasmic	GO:0003735; GO:0019843	structural constituent of ribosome; rRNA binding
PA14_RS03660	PA14_09010	rplR	50S ribosomal protein L18	Translation, post-translational modification, degradation	Macromolecular synthesis	Cytoplasmic	GO:0003735	structural constituent of ribosome
PA14_RS03690	PA14_09080	rpsM	30S ribosomal protein S13	Translation, post-translational modification, degradation	Macromolecular synthesis	Cytoplasmic	GO:0003723; GO:0003735; GO:0003676	RNA binding; structural constituent of ribosome; nucleic acid binding
PA14_RS03695	PA14_09090	rpsK	30S ribosomal protein S11	Translation, post-translational modification, degradation	Macromolecular synthesis	Cytoplasmic	GO:0003735	structural constituent of ribosome
PA14_RS04550	PA14_11260		epimerase	Central intermediary metabolism	Metabolic pathway	Cytoplasmic
PA14_RS04615	PA14_11410	ribC	riboflavin synthase subunit alpha	Biosynthesis of cofactors, prosthetic groups and carriers	Macromolecular synthesis	Cytoplasmic
PA14_RS04630	PA14_11450	nusB	transcription antitermination protein NusB	Transcription, RNA processing and degradation	Macromolecular synthesis	Unknown	GO:0003723	RNA binding
PA14_RS04950	PA14_12210		hypothetical protein	Hypothetical, unclassified, unknown	Uncharacterized molecule	Unknown
PA14_RS05770	PA14_14440	valS	valyl-tRNA synthetase	Translation, post-translational modification, degradation	Macromolecular synthesis	Cytoplasmic	GO:0000166; GO:0004812; GO:0005524; GO:0004832; GO:0002161	nucleotide binding; aminoacyl-tRNA ligase activity; ATP binding; valine-tRNA ligase activity; aminoacyl-tRNA editing activity
PA14_RS05805	PA14_14510		hypothetical protein	Membrane proteins	Cell structure and division	Cytoplasmic Membrane
PA14_RS05845	PA14_14650	secF	preprotein translocase subunit SecF	Protein secretion/export apparatus	Molecular transport/Chaperone	Cytoplasmic Membrane	GO:0015450	P-P-bond-hydrolysis-driven protein transmembrane transporter activity
PA14_RS05890	PA14_14770	hscB	co-chaperone HscB	Chaperones and heat shock proteins	Molecular transport/Chaperone	Cytoplasmic	GO:0001671; GO:0051087	ATPase activator activity; chaperone binding
PA14_RS05930	PA14_14880	ispG	4-hydroxy-3-methylbut-2-en-1-yl diphosphate synthase	Putative enzymes	Uncharacterized molecule	Cytoplasmic	GO:0046429; GO:0005506	4-hydroxy-3-methylbut-2-en-1-yl diphosphate synthase activity; iron ion binding
PA14_RS05950	PA14_14930	engA	GTP-binding protein EngA	Translation, post-translational modification, degradation	Macromolecular synthesis	Cytoplasmic Membrane	GO:0005525	GTP binding
PA14_RS06625	PA14_16530	lysS	lysyl-tRNA synthetase	Translation, post-translational modification, degradation	Macromolecular synthesis	Cytoplasmic	GO:0004824; GO:0005524; GO:0000166; GO:0003676; GO:0004812	lysine-tRNA ligase activity; ATP binding; nucleotide binding; nucleic acid binding; aminoacyl-tRNA ligase activity
PA14_RS06795	PA14_16950	dapD	tetrahydrodipicolinate succinylase	Cell wall / LPS / capsule	Cell structure and division	Unknown	GO:0008666	2,3,4,5-tetrahydropyridine-2,6-dicarboxylate N-succinyltransferase activity
PA14_RS06845	PA14_17060	rpsB	30S ribosomal protein S2	Translation, post-translational modification, degradation	Macromolecular synthesis	Cytoplasmic	GO:0003735	structural constituent of ribosome
PA14_RS06860	PA14_17100	frr	ribosome recycling factor	Translation, post-translational modification, degradation	Macromolecular synthesis	Cytoplasmic
PA14_RS06865	PA14_17110	uppS	UDP pyrophosphate synthetase	Cell wall / LPS / capsule	Cell structure and division	Cytoplasmic	GO:0016765	transferase activity, transferring alkyl or aryl (other than methyl) groups
PA14_RS06875	PA14_17130	dxr	1-deoxy-D-xylulose 5-phosphate reductoisomerase	Biosynthesis of cofactors, prosthetic groups and carriers	Macromolecular synthesis	Unknown	GO:0070402; GO:0005515; GO:0030604; GO:0046872	NADPH binding; protein binding; 1-deoxy-D-xylulose-5-phosphate reductoisomerase activity; metal ion binding
PA14_RS06885	PA14_17150		outer membrane antigen	Membrane proteins	Cell structure and division	Outer Membrane
PA14_RS06900	PA14_17190	fabZ	(3R)-hydroxymyristoyl-ACP dehydratase	Cell wall / LPS / capsule	Cell structure and division	Cytoplasmic	GO:0016836	hydro-lyase activity
PA14_RS06905	PA14_17210	lpxA	UDP-N-acetylglucosamine acyltransferase	Cell wall / LPS / capsule	Cell structure and division	Cytoplasmic	GO:0008780	acyl-[acyl-carrier-protein]-UDP-N-acetylglucosamine O-acyltransferase activity
PA14_RS06925	PA14_17260	dnaE	DNA polymerase III subunit alpha	DNA replication, recombination, modification and repair	Macromolecular synthesis	Cytoplasmic	GO:0003824; GO:0003676; GO:0008408	catalytic activity; nucleic acid binding; 3'-5' exonuclease activity
PA14_RS06935	PA14_17280		hypothetical protein	Cell division	Cell structure and division	Cytoplasmic	GO:0000166; GO:0005524; GO:0016879	nucleotide binding; ATP binding; ligase activity, forming carbon-nitrogen bonds
PA14_RS06940	PA14_17290	pyrG	CTP synthetase	Nucleotide biosynthesis and metabolism	Macromolecular synthesis	Cytoplasmic	GO:0003883	CTP synthase activity
PA14_RS08895	PA14_22010	minE	cell division topological specificity factor MinE	Cell division	Cell structure and division	Cytoplasmic
PA14_RS09400	PA14_23220	ubiG	3-demethylubiquinone-9 3-methyltransferase	Energy metabolism	Metabolic pathway	Cytoplasmic	GO:0008425; GO:0008757	2-polyprenyl-6-methoxy-1,4-benzoquinone methyltransferase activity; S-adenosylmethionine-dependent methyltransferase activity
PA14_RS09415	PA14_23260	gyrA	DNA gyrase subunit A	DNA replication, recombination, modification and repair	Macromolecular synthesis	Cytoplasmic	GO:0003677; GO:0003918; GO:0005524; GO:0003916	DNA binding; DNA topoisomerase type II (double strand cut, ATP-hydrolyzing) activity; ATP binding; DNA topoisomerase activity
PA14_RS09540	PA14_23560	gltX	glutamyl-tRNA synthetase	Translation, post-translational modification, degradation	Macromolecular synthesis	Cytoplasmic	GO:0000166; GO:0004818; GO:0005524; GO:0004812; GO:0000049; GO:0008270	nucleotide binding; glutamate-tRNA ligase activity; ATP binding; aminoacyl-tRNA ligase activity; tRNA binding; zinc ion binding
PA14_RS09645	PA14_23800	asd	aspartate-semialdehyde dehydrogenase	Amino acid biosynthesis and metabolism	Macromolecular synthesis	Cytoplasmic	GO:0016620; GO:0046983; GO:0004073; GO:0050661; GO:0051287	oxidoreductase activity, acting on the aldehyde or oxo group of donors, NAD or NADP as acceptor; protein dimerization activity; aspartate-semialdehyde dehydrogenase activity; NADP binding; NAD binding
PA14_RS09670	PA14_23860	accD	acetyl-CoA carboxylase subunit beta	Fatty acid and phospholipid metabolism	Metabolic pathway	Cytoplasmic	GO:0003989	acetyl-CoA carboxylase activity
PA14_RS10305	PA14_25430		hypothetical protein	Transport of small molecules	Molecular transport/Chaperone	Cytoplasmic Membrane
PA14_RS10310	PA14_25440		lipoprotein releasing system, ATP-binding protein	Transport of small molecules	Molecular transport/Chaperone	Cytoplasmic Membrane	GO:0005524; GO:0016887	ATP binding; ATPase activity
PA14_RS10315	PA14_25450		hypothetical protein	Membrane proteins	Cell structure and division	Cytoplasmic Membrane
PA14_RS10340	PA14_25510	lpxK	tetraacyldisaccharide 4'-kinase	Cell wall / LPS / capsule	Cell structure and division	Cytoplasmic	GO:0005524; GO:0009029	ATP binding; tetraacyldisaccharide 4'-kinase activity
PA14_RS10350	PA14_25530	kdsB	3-deoxy-manno-octulosonate cytidylyltransferase	Cell wall / LPS / capsule	Cell structure and division	Cytoplasmic	GO:0008690	3-deoxy-manno-octulosonate cytidylyltransferase activity
PA14_RS10360	PA14_25550	murB	UDP-N-acetylenolpyruvoylglucosamine reductase	Cell wall / LPS / capsule	Cell structure and division	Cytoplasmic	GO:0008762; GO:0050660	UDP-N-acetylmuramate dehydrogenase activity; flavin adenine dinucleotide binding
PA14_RS10435	PA14_25740	tmk	thymidylate kinase	Nucleotide biosynthesis and metabolism	Macromolecular synthesis	Cytoplasmic	GO:0004798; GO:0005524	thymidylate kinase activity; ATP binding
PA14_RS10485	PA14_25860	etfB	electron transfer flavoprotein subunit beta	Energy metabolism	Metabolic pathway	Unknown	GO:0009055	electron transfer activity
PA14_RS11680	PA14_28680	rplT	50S ribosomal protein L20	Translation, post-translational modification, degradation	Macromolecular synthesis	Cytoplasmic	GO:0003735; GO:0019843	structural constituent of ribosome; rRNA binding
PA14_RS11685	PA14_28690	pheS	phenylalanyl-tRNA synthetase subunit alpha	Translation, post-translational modification, degradation	Macromolecular synthesis	Cytoplasmic	GO:0004826; GO:0000166; GO:0000049; GO:0004812; GO:0005524	phenylalanine-tRNA ligase activity; nucleotide binding; tRNA binding; aminoacyl-tRNA ligase activity; ATP binding
PA14_RS12290	PA14_30150	mnmA	tRNA-specific 2-thiouridylase MnmA	Transcription, RNA processing and degradation	Macromolecular synthesis	Cytoplasmic	GO:0016740; GO:0016783	transferase activity; sulfurtransferase activity
PA14_RS12350	PA14_30310	lolA	outer-membrane lipoprotein carrier protein	Chaperones and heat shock proteins	Molecular transport/Chaperone	Periplasmic
PA14_RS12360	PA14_30330	serS	seryl-tRNA synthetase	Translation, post-translational modification, degradation	Macromolecular synthesis	Cytoplasmic	GO:0000166; GO:0004828; GO:0005524; GO:0004812	nucleotide binding; serine-tRNA ligase activity; ATP binding; aminoacyl-tRNA ligase activity
PA14_RS16635	PA14_41050	dnaQ	DNA polymerase III subunit epsilon	Nucleotide biosynthesis and metabolism	Macromolecular synthesis	Cytoplasmic	GO:0003677; GO:0003887; GO:0003676	DNA binding; DNA-directed DNA polymerase activity; nucleic acid binding
PA14_RS16640	PA14_41060	rnhA	ribonuclease H	DNA replication, recombination, modification and repair	Macromolecular synthesis	Unknown	GO:0003676; GO:0004523	nucleic acid binding; RNA-DNA hybrid ribonuclease activity
PA14_RS16775	PA14_41360	cysS	cysteinyl-tRNA synthetase	Amino acid biosynthesis and metabolism	Macromolecular synthesis	Cytoplasmic	GO:0000166; GO:0004817; GO:0005524; GO:0004812	nucleotide binding; cysteine-tRNA ligase activity; ATP binding; aminoacyl-tRNA ligase activity
PA14_RS16790	PA14_41400		UDP-2,3-diacylglucosamine hydrolase	Putative enzymes	Uncharacterized molecule	Cytoplasmic	GO:0016787; GO:0016462	hydrolase activity; pyrophosphatase activity
PA14_RS17865	PA14_44000	sucB	dihydrolipoamide succinyltransferase	Energy metabolism	Metabolic pathway	Cytoplasmic	GO:0004149; GO:0016746	dihydrolipoyllysine-residue succinyltransferase activity; transferase activity, transferring acyl groups
PA14_RS17870	PA14_44010	sucA	2-oxoglutarate dehydrogenase E1	Amino acid biosynthesis and metabolism	Macromolecular synthesis	Cytoplasmic	GO:0016624; GO:0004591; GO:0030976	oxidoreductase activity, acting on the aldehyde or oxo group of donors, disulfide as acceptor; oxoglutarate dehydrogenase (succinyl-transferring) activity; thiamine pyrophosphate binding
PA14_RS17875	PA14_44020	sdhB	succinate dehydrogenase iron-sulfur subunit	Energy metabolism	Metabolic pathway	Cytoplasmic Membrane	GO:0009055; GO:0051536; GO:0016491	electron transfer activity; iron-sulfur cluster binding; oxidoreductase activity
PA14_RS17880	PA14_44030	sdhA	succinate dehydrogenase flavoprotein subunit	Energy metabolism	Metabolic pathway	Cytoplasmic Membrane	GO:0016491; GO:0016627; GO:0050660	oxidoreductase activity; oxidoreductase activity, acting on the CH-CH group of donors; flavin adenine dinucleotide binding
PA14_RS17885	PA14_44050	sdhD	succinate dehydrogenase (D subunit)	Energy metabolism	Metabolic pathway	Cytoplasmic Membrane	GO:0000104; GO:0020037; GO:0016627	succinate dehydrogenase activity; heme binding; oxidoreductase activity, acting on the CH-CH group of donors
PA14_RS17890	PA14_44060	sdhC	succinate dehydrogenase, cytochrome b556 subunit	Energy metabolism	Metabolic pathway	Cytoplasmic Membrane	GO:0016627; GO:0000104; GO:0009055	oxidoreductase activity, acting on the CH-CH group of donors; succinate dehydrogenase activity; electron transfer activity
PA14_RS20090	PA14_49460	nrdA	ribonucleotide-diphosphate reductase subunit alpha	Nucleotide biosynthesis and metabolism	Macromolecular synthesis	Cytoplasmic	GO:0004748; GO:0005524	ribonucleoside-diphosphate reductase activity, thioredoxin disulfide as acceptor; ATP binding
PA14_RS20095	PA14_49470	nrdB	ribonucleotide-diphosphate reductase subunit beta	Nucleotide biosynthesis and metabolism	Macromolecular synthesis	Cytoplasmic	GO:0016491; GO:0005506	oxidoreductase activity; iron ion binding
PA14_RS21045	PA14_51720	tolB	translocation protein TolB	Transport of small molecules	Molecular transport/Chaperone	Periplasmic
PA14_RS23140	PA14_56780	sodB	superoxide dismutase	Adaptation, Protection	Adaptation, Protection	Periplasmic	GO:0004784; GO:0046872	superoxide dismutase activity; metal ion binding
PA14_RS23245	PA14_57020	groES	co-chaperonin GroES	Chaperones and heat shock proteins	Molecular transport/Chaperone	Cytoplasmic	GO:0005524; GO:0044183	ATP binding; protein folding chaperone
PA14_RS23330	PA14_57220	secA	preprotein translocase subunit SecA	Protein secretion/export apparatus	Molecular transport/Chaperone	Cytoplasmic	GO:0005524	ATP binding
PA14_RS23355	PA14_57290	ftsA	cell division protein FtsA	Cell division	Cell structure and division	Cytoplasmic	GO:0005515	protein binding
PA14_RS23370	PA14_57330	murC	UDP-N-acetylmuramate--L-alanine ligase	Cell wall / LPS / capsule	Cell structure and division	Cytoplasmic	GO:0005524; GO:0008763; GO:0016881	ATP binding; UDP-N-acetylmuramate-L-alanine ligase activity; acid-amino acid ligase activity
PA14_RS23375	PA14_57340	murG	UDPdiphospho-muramoylpentapeptide beta-N- acetylglucosaminyltransferase	Cell wall / LPS / capsule	Cell structure and division	Cytoplasmic Membrane	GO:0016758; GO:0050511	transferase activity, transferring hexosyl groups; undecaprenyldiphospho-muramoylpentapeptide beta-N-acetylglucosaminyltransferase activity
PA14_RS23390	PA14_57380	mraY	phospho-N-acetylmuramoyl-pentapeptide- transferase	Cell wall / LPS / capsule	Cell structure and division	Cytoplasmic Membrane	GO:0008963; GO:0016780	phospho-N-acetylmuramoyl-pentapeptide-transferase activity; phosphotransferase activity, for other substituted phosphate groups
PA14_RS23395	PA14_57390	murF	UDP-N-acetylmuramoylalanyl-D-glutamyl-2,6- diaminopimelate--D-alanyl-D-alanine ligase	Cell wall / LPS / capsule	Cell structure and division	Cytoplasmic	GO:0005524; GO:0047480; GO:0016881	ATP binding; UDP-N-acetylmuramoyl-tripeptide-D-alanyl-D-alanine ligase activity; acid-amino acid ligase activity
PA14_RS23400	PA14_57410	murE	UDP-N-acetylmuramoylalanyl-D-glutamate--2, 6-diaminopimelate ligase	Cell wall / LPS / capsule	Cell structure and division	Cytoplasmic	GO:0005524; GO:0016881	ATP binding; acid-amino acid ligase activity
PA14_RS23410	PA14_57440	ftsL	cell division protein FtsL	Cell division	Cell structure and division	Cytoplasmic Membrane	GO:0008658; GO:0008955	penicillin binding; peptidoglycan glycosyltransferase activity
PA14_RS23440	PA14_57500	gmhA	phosphoheptose isomerase	Putative enzymes	Uncharacterized molecule	Cytoplasmic	GO:0008968; GO:0097367	D-sedoheptulose 7-phosphate isomerase activity; carbohydrate derivative binding
PA14_RS23480	PA14_57590	rplM	50S ribosomal protein L13	Translation, post-translational modification, degradation	Macromolecular synthesis	Cytoplasmic	GO:0003735	structural constituent of ribosome
PA14_RS23735	PA14_58190	gatB	aspartyl/glutamyl-tRNA amidotransferase subunit B	Translation, post-translational modification, degradation	Macromolecular synthesis	Cytoplasmic	GO:0003824; GO:0016884; GO:0016874	catalytic activity; carbon-nitrogen ligase activity, with glutamine as amido-N-donor; ligase activity
PA14_RS24650	PA14_60360	lspA	lipoprotein signal peptidase	Fatty acid and phospholipid metabolism	Metabolic pathway	Cytoplasmic Membrane	GO:0004190	aspartic-type endopeptidase activity
PA14_RS25160	PA14_61580	hemH	ferrochelatase	Biosynthesis of cofactors, prosthetic groups and carriers	Macromolecular synthesis	Cytoplasmic	GO:0004325	ferrochelatase activity
PA14_RS25195	PA14_61660	murI	glutamate racemase	Cell wall / LPS / capsule	Cell structure and division	Cytoplasmic	GO:0008881; GO:0016855; GO:0036361	glutamate racemase activity; racemase and epimerase activity, acting on amino acids and derivatives; racemase activity, acting on amino acids and derivatives
PA14_RS25210	PA14_61700	prfA	peptide chain release factor 1	Translation, post-translational modification, degradation	Macromolecular synthesis	Cytoplasmic	GO:0003747; GO:0016149	translation release factor activity; translation release factor activity, codon specific
PA14_RS25225	PA14_61740	lolB	outer membrane lipoprotein LolB	Cell wall / LPS / capsule	Cell structure and division	Unknown
PA14_RS25230	PA14_61750	ipk	4-diphosphocytidyl-2-C-methyl-D-erythritol kinase	Biosynthesis of cofactors, prosthetic groups and carriers	Macromolecular synthesis	Unknown	GO:0050515; GO:0005524	4-(cytidine 5'-diphospho)-2-C-methyl-D-erythritol kinase activity; ATP binding
PA14_RS25290	PA14_61890		hypothetical protein	Hypothetical, unclassified, unknown	Uncharacterized molecule	Unknown
PA14_RS25635	PA14_62720	rpsO	30S ribosomal protein S15	Translation, post-translational modification, degradation	Macromolecular synthesis	Cytoplasmic	GO:0003735	structural constituent of ribosome
PA14_RS25650	PA14_62760	infB	translation initiation factor IF-2	Translation, post-translational modification, degradation	Macromolecular synthesis	Cytoplasmic	GO:0003743; GO:0005525; GO:0003924	translation initiation factor activity; GTP binding; GTPase activity
PA14_RS25765	PA14_63030	omlA	outer membrane lipoprotein OmlA precursor	Cell wall / LPS / capsule	Cell structure and division	Outer Membrane
PA14_RS26700	PA14_65310	hfq	RNA-binding protein Hfq	Transcription, RNA processing and degradation	Macromolecular synthesis	Cytoplasmic	GO:0003723	RNA binding
PA14_RS26765	PA14_65500	psd	phosphatidylserine decarboxylase	Fatty acid and phospholipid metabolism	Metabolic pathway	Cytoplasmic Membrane	GO:0004609	phosphatidylserine decarboxylase activity
PA14_RS26815	PA14_65660	parE	DNA topoisomerase IV subunit B	DNA replication, recombination, modification and repair	Macromolecular synthesis	Cytoplasmic	GO:0003677; GO:0005524; GO:0003918	DNA binding; ATP binding; DNA topoisomerase type II (double strand cut, ATP-hydrolyzing) activity
PA14_RS26925	PA14_65960	waaA	3-deoxy-D-manno-octulosonic-acid transferase	Cell wall / LPS / capsule	Cell structure and division	Cytoplasmic	GO:0016740	transferase activity
PA14_RS26940	PA14_66000		hypothetical protein	Energy metabolism	Metabolic pathway	Cytoplasmic	GO:0016491	oxidoreductase activity
PA14_RS26945	PA14_66010		hypothetical protein	Energy metabolism	Metabolic pathway	Cytoplasmic
PA14_RS27015	PA14_66190		hypothetical protein	Hypothetical, unclassified, unknown	Uncharacterized molecule	Cytoplasmic
PA14_RS27035	PA14_66230	waaG	UDP-glucose:(heptosyl) LPS alpha 1,3-glucosyltransferase WaaG	Cell wall / LPS / capsule	Cell structure and division	Cytoplasmic	GO:0016757; GO:0016757	transferase activity, transferring glycosyl groups; glycosyltransferase activity
PA14_RS27310	PA14_66920	ubiB	ubiquinone biosynthesis protein UbiB	Biosynthesis of cofactors, prosthetic groups and carriers	Macromolecular synthesis	Cytoplasmic Membrane
PA14_RS27530	PA14_67490	fbp	fructose-1,6-bisphosphatase	Central intermediary metabolism	Metabolic pathway	Cytoplasmic	GO:0042132; GO:0016791	fructose 1,6-bisphosphate 1-phosphatase activity; phosphatase activity
PA14_RS27575	PA14_67600	glnA	glutamine synthetase	Amino acid biosynthesis and metabolism	Macromolecular synthesis	Cytoplasmic	GO:0004356; GO:0003824	glutamate-ammonia ligase activity; catalytic activity
PA14_RS27815	PA14_68200	rmlA	glucose-1-phosphate thymidylyltransferase	Cell wall / LPS / capsule	Cell structure and division	Cytoplasmic	GO:0008879	glucose-1-phosphate thymidylyltransferase activity
PA14_RS28305	PA14_69440	hemD	uroporphyrinogen-III synthase	Central intermediary metabolism	Metabolic pathway	Unknown	GO:0004852	uroporphyrinogen-III synthase activity
PA14_RS29790	PA14_73170	glmS	glucosamine--fructose-6-phosphate aminotransferase	Central intermediary metabolism	Metabolic pathway	Cytoplasmic	GO:0004360; GO:0097367	glutamine-fructose-6-phosphate transaminase (isomerizing) activity; carbohydrate derivative binding
PA14_RS29825	PA14_73260	atpA	F0F1 ATP synthase subunit alpha	Energy metabolism	Metabolic pathway	Cytoplasmic	GO:0032559; GO:0046933; GO:0005524	adenyl ribonucleotide binding; proton-transporting ATP synthase activity, rotational mechanism; ATP binding

## Sheet: GOLD_84
Locus tag	Old Locus tag	Gene name	Product description	Function PseudoCAP	Functional Class	Localization	Accession	GO Term
PA14_RS00005	PA14_00010	dnaA	chromosomal replication initiation protein	DNA replication, recombination, modification and repair	Macromolecular synthesis	Cytoplasmic	GO:0005524; GO:0043565; GO:0003677; GO:0003688	ATP binding; sequence-specific DNA binding; DNA binding; DNA replication origin binding
PA14_RS00040	PA14_00090	glyS	glycyl-tRNA synthetase subunit beta	Translation, post-translational modification, degradation	Macromolecular synthesis	Cytoplasmic	GO:0004814; GO:0005524; GO:0000166; GO:0004820	arginine-tRNA ligase activity; ATP binding; nucleotide binding; glycine-tRNA ligase activity
PA14_RS00110	PA14_00240		hypothetical protein	Translation, post-translational modification, degradation	Macromolecular synthesis	Cytoplasmic	GO:0003725; GO:0005524	double-stranded RNA binding; ATP binding
PA14_RS01755	PA14_04310	rpiA	ribose-5-phosphate isomerase A	Energy metabolism	Metabolic pathway	Cytoplasmic	GO:0004751	ribose-5-phosphate isomerase activity
PA14_RS02895	PA14_07230	fda	fructose-1,6-bisphosphate aldolase	Carbon compound catabolism	Metabolic pathway	Cytoplasmic	GO:0008270; GO:0016832; GO:0004332	zinc ion binding; aldehyde-lyase activity; fructose-bisphosphate aldolase activity
PA14_RS03010	PA14_07520	rpoD	RNA polymerase sigma factor RpoD	Transcription, RNA processing and degradation	Macromolecular synthesis	Cytoplasmic	GO:0003700; GO:0003677; GO:0016987	DNA-binding transcription factor activity; DNA binding; sigma factor activity
PA14_RS03165	PA14_07910	rpe	ribulose-phosphate 3-epimerase	Energy metabolism	Metabolic pathway	Cytoplasmic	GO:0004750; GO:0016857	ribulose-phosphate 3-epimerase activity; racemase and epimerase activity, acting on carbohydrates and derivatives
PA14_RS03480	PA14_08630		pantothenate kinase	Transcriptional regulators	Macromolecular synthesis	Cytoplasmic	GO:0004594	pantothenate kinase activity
PA14_RS03525	PA14_08720	rplK	50S ribosomal protein L11	Translation, post-translational modification, degradation	Macromolecular synthesis	Cytoplasmic	GO:0003735; GO:0003723	structural constituent of ribosome; RNA binding
PA14_RS03530	PA14_08730	rplA	50S ribosomal protein L1	Translation, post-translational modification, degradation	Macromolecular synthesis	Cytoplasmic	GO:0003723; GO:0003735	RNA binding; structural constituent of ribosome
PA14_RS03560	PA14_08810	rpsG	30S ribosomal protein S7	Translation, post-translational modification, degradation	Macromolecular synthesis	Cytoplasmic	GO:0003735	structural constituent of ribosome
PA14_RS03610	PA14_08910	rpsC	30S ribosomal protein S3	Translation, post-translational modification, degradation	Macromolecular synthesis	Cytoplasmic	GO:0003735; GO:0003676; GO:0003723	structural constituent of ribosome; nucleic acid binding; RNA binding
PA14_RS03615	PA14_08920	rplP	50S ribosomal protein L16	Translation, post-translational modification, degradation	Macromolecular synthesis	Cytoplasmic	GO:0003735; GO:0019843	structural constituent of ribosome; rRNA binding
PA14_RS03640	PA14_08970	rplE	50S ribosomal protein L5	Translation, post-translational modification, degradation	Macromolecular synthesis	Cytoplasmic	GO:0003735	structural constituent of ribosome
PA14_RS03655	PA14_09000	rplF	50S ribosomal protein L6	Translation, post-translational modification, degradation	Macromolecular synthesis	Cytoplasmic	GO:0003735; GO:0019843	structural constituent of ribosome; rRNA binding
PA14_RS03690	PA14_09080	rpsM	30S ribosomal protein S13	Translation, post-translational modification, degradation	Macromolecular synthesis	Cytoplasmic	GO:0003723; GO:0003735; GO:0003676	RNA binding; structural constituent of ribosome; nucleic acid binding
PA14_RS03695	PA14_09090	rpsK	30S ribosomal protein S11	Translation, post-translational modification, degradation	Macromolecular synthesis	Cytoplasmic	GO:0003735	structural constituent of ribosome
PA14_RS04630	PA14_11450	nusB	transcription antitermination protein NusB	Transcription, RNA processing and degradation	Macromolecular synthesis	Unknown	GO:0003723	RNA binding
PA14_RS05770	PA14_14440	valS	valyl-tRNA synthetase	Translation, post-translational modification, degradation	Macromolecular synthesis	Cytoplasmic	GO:0000166; GO:0004812; GO:0005524; GO:0004832; GO:0002161	nucleotide binding; aminoacyl-tRNA ligase activity; ATP binding; valine-tRNA ligase activity; aminoacyl-tRNA editing activity
PA14_RS05805	PA14_14510		hypothetical protein	Membrane proteins	Cell structure and division	Cytoplasmic Membrane
PA14_RS05930	PA14_14880	ispG	4-hydroxy-3-methylbut-2-en-1-yl diphosphate synthase	Putative enzymes	Uncharacterized molecule	Cytoplasmic	GO:0046429; GO:0005506	4-hydroxy-3-methylbut-2-en-1-yl diphosphate synthase activity; iron ion binding
PA14_RS05950	PA14_14930	engA	GTP-binding protein EngA	Translation, post-translational modification, degradation	Macromolecular synthesis	Cytoplasmic Membrane	GO:0005525	GTP binding
PA14_RS06625	PA14_16530	lysS	lysyl-tRNA synthetase	Translation, post-translational modification, degradation	Macromolecular synthesis	Cytoplasmic	GO:0004824; GO:0005524; GO:0000166; GO:0003676; GO:0004812	lysine-tRNA ligase activity; ATP binding; nucleotide binding; nucleic acid binding; aminoacyl-tRNA ligase activity
PA14_RS06795	PA14_16950	dapD	tetrahydrodipicolinate succinylase	Cell wall / LPS / capsule	Cell structure and division	Unknown	GO:0008666	2,3,4,5-tetrahydropyridine-2,6-dicarboxylate N-succinyltransferase activity
PA14_RS06860	PA14_17100	frr	ribosome recycling factor	Translation, post-translational modification, degradation	Macromolecular synthesis	Cytoplasmic
PA14_RS06875	PA14_17130	dxr	1-deoxy-D-xylulose 5-phosphate reductoisomerase	Biosynthesis of cofactors, prosthetic groups and carriers	Macromolecular synthesis	Unknown	GO:0070402; GO:0005515; GO:0030604; GO:0046872	NADPH binding; protein binding; 1-deoxy-D-xylulose-5-phosphate reductoisomerase activity; metal ion binding
PA14_RS06885	PA14_17150		outer membrane antigen	Membrane proteins	Cell structure and division	Outer Membrane
PA14_RS06900	PA14_17190	fabZ	(3R)-hydroxymyristoyl-ACP dehydratase	Cell wall / LPS / capsule	Cell structure and division	Cytoplasmic	GO:0016836	hydro-lyase activity
PA14_RS06905	PA14_17210	lpxA	UDP-N-acetylglucosamine acyltransferase	Cell wall / LPS / capsule	Cell structure and division	Cytoplasmic	GO:0008780	acyl-[acyl-carrier-protein]-UDP-N-acetylglucosamine O-acyltransferase activity
PA14_RS06925	PA14_17260	dnaE	DNA polymerase III subunit alpha	DNA replication, recombination, modification and repair	Macromolecular synthesis	Cytoplasmic	GO:0003824; GO:0003676; GO:0008408	catalytic activity; nucleic acid binding; 3'-5' exonuclease activity
PA14_RS06935	PA14_17280		hypothetical protein	Cell division	Cell structure and division	Cytoplasmic	GO:0000166; GO:0005524; GO:0016879	nucleotide binding; ATP binding; ligase activity, forming carbon-nitrogen bonds
PA14_RS06940	PA14_17290	pyrG	CTP synthetase	Nucleotide biosynthesis and metabolism	Macromolecular synthesis	Cytoplasmic	GO:0003883	CTP synthase activity
PA14_RS09415	PA14_23260	gyrA	DNA gyrase subunit A	DNA replication, recombination, modification and repair	Macromolecular synthesis	Cytoplasmic	GO:0003677; GO:0003918; GO:0005524; GO:0003916	DNA binding; DNA topoisomerase type II (double strand cut, ATP-hydrolyzing) activity; ATP binding; DNA topoisomerase activity
PA14_RS09540	PA14_23560	gltX	glutamyl-tRNA synthetase	Translation, post-translational modification, degradation	Macromolecular synthesis	Cytoplasmic	GO:0000166; GO:0004818; GO:0005524; GO:0004812; GO:0000049; GO:0008270	nucleotide binding; glutamate-tRNA ligase activity; ATP binding; aminoacyl-tRNA ligase activity; tRNA binding; zinc ion binding
PA14_RS09645	PA14_23800	asd	aspartate-semialdehyde dehydrogenase	Amino acid biosynthesis and metabolism	Macromolecular synthesis	Cytoplasmic	GO:0016620; GO:0046983; GO:0004073; GO:0050661; GO:0051287	oxidoreductase activity, acting on the aldehyde or oxo group of donors, NAD or NADP as acceptor; protein dimerization activity; aspartate-semialdehyde dehydrogenase activity; NADP binding; NAD binding
PA14_RS09670	PA14_23860	accD	acetyl-CoA carboxylase subunit beta	Fatty acid and phospholipid metabolism	Metabolic pathway	Cytoplasmic	GO:0003989	acetyl-CoA carboxylase activity
PA14_RS10305	PA14_25430		hypothetical protein	Transport of small molecules	Molecular transport/Chaperone	Cytoplasmic Membrane
PA14_RS10310	PA14_25440		lipoprotein releasing system, ATP-binding protein	Transport of small molecules	Molecular transport/Chaperone	Cytoplasmic Membrane	GO:0005524; GO:0016887	ATP binding; ATPase activity
PA14_RS10315	PA14_25450		hypothetical protein	Membrane proteins	Cell structure and division	Cytoplasmic Membrane
PA14_RS10340	PA14_25510	lpxK	tetraacyldisaccharide 4'-kinase	Cell wall / LPS / capsule	Cell structure and division	Cytoplasmic	GO:0005524; GO:0009029	ATP binding; tetraacyldisaccharide 4'-kinase activity
PA14_RS10350	PA14_25530	kdsB	3-deoxy-manno-octulosonate cytidylyltransferase	Cell wall / LPS / capsule	Cell structure and division	Cytoplasmic	GO:0008690	3-deoxy-manno-octulosonate cytidylyltransferase activity
PA14_RS10360	PA14_25550	murB	UDP-N-acetylenolpyruvoylglucosamine reductase	Cell wall / LPS / capsule	Cell structure and division	Cytoplasmic	GO:0008762; GO:0050660	UDP-N-acetylmuramate dehydrogenase activity; flavin adenine dinucleotide binding
PA14_RS10435	PA14_25740	tmk	thymidylate kinase	Nucleotide biosynthesis and metabolism	Macromolecular synthesis	Cytoplasmic	GO:0004798; GO:0005524	thymidylate kinase activity; ATP binding
PA14_RS10485	PA14_25860	etfB	electron transfer flavoprotein subunit beta	Energy metabolism	Metabolic pathway	Unknown	GO:0009055	electron transfer activity
PA14_RS11680	PA14_28680	rplT	50S ribosomal protein L20	Translation, post-translational modification, degradation	Macromolecular synthesis	Cytoplasmic	GO:0003735; GO:0019843	structural constituent of ribosome; rRNA binding
PA14_RS11685	PA14_28690	pheS	phenylalanyl-tRNA synthetase subunit alpha	Translation, post-translational modification, degradation	Macromolecular synthesis	Cytoplasmic	GO:0004826; GO:0000166; GO:0000049; GO:0004812; GO:0005524	phenylalanine-tRNA ligase activity; nucleotide binding; tRNA binding; aminoacyl-tRNA ligase activity; ATP binding
PA14_RS12290	PA14_30150	mnmA	tRNA-specific 2-thiouridylase MnmA	Transcription, RNA processing and degradation	Macromolecular synthesis	Cytoplasmic	GO:0016740; GO:0016783	transferase activity; sulfurtransferase activity
PA14_RS12350	PA14_30310	lolA	outer-membrane lipoprotein carrier protein	Chaperones and heat shock proteins	Molecular transport/Chaperone	Periplasmic
PA14_RS12360	PA14_30330	serS	seryl-tRNA synthetase	Translation, post-translational modification, degradation	Macromolecular synthesis	Cytoplasmic	GO:0000166; GO:0004828; GO:0005524; GO:0004812	nucleotide binding; serine-tRNA ligase activity; ATP binding; aminoacyl-tRNA ligase activity
PA14_RS16635	PA14_41050	dnaQ	DNA polymerase III subunit epsilon	Nucleotide biosynthesis and metabolism	Macromolecular synthesis	Cytoplasmic	GO:0003677; GO:0003887; GO:0003676	DNA binding; DNA-directed DNA polymerase activity; nucleic acid binding
PA14_RS16775	PA14_41360	cysS	cysteinyl-tRNA synthetase	Amino acid biosynthesis and metabolism	Macromolecular synthesis	Cytoplasmic	GO:0000166; GO:0004817; GO:0005524; GO:0004812	nucleotide binding; cysteine-tRNA ligase activity; ATP binding; aminoacyl-tRNA ligase activity
PA14_RS16790	PA14_41400		UDP-2,3-diacylglucosamine hydrolase	Putative enzymes	Uncharacterized molecule	Cytoplasmic	GO:0016787; GO:0016462	hydrolase activity; pyrophosphatase activity
PA14_RS17865	PA14_44000	sucB	dihydrolipoamide succinyltransferase	Energy metabolism	Metabolic pathway	Cytoplasmic	GO:0004149; GO:0016746	dihydrolipoyllysine-residue succinyltransferase activity; transferase activity, transferring acyl groups
PA14_RS17870	PA14_44010	sucA	2-oxoglutarate dehydrogenase E1	Amino acid biosynthesis and metabolism	Macromolecular synthesis	Cytoplasmic	GO:0016624; GO:0004591; GO:0030976	oxidoreductase activity, acting on the aldehyde or oxo group of donors, disulfide as acceptor; oxoglutarate dehydrogenase (succinyl-transferring) activity; thiamine pyrophosphate binding
PA14_RS20090	PA14_49460	nrdA	ribonucleotide-diphosphate reductase subunit alpha	Nucleotide biosynthesis and metabolism	Macromolecular synthesis	Cytoplasmic	GO:0004748; GO:0005524	ribonucleoside-diphosphate reductase activity, thioredoxin disulfide as acceptor; ATP binding
PA14_RS20095	PA14_49470	nrdB	ribonucleotide-diphosphate reductase subunit beta	Nucleotide biosynthesis and metabolism	Macromolecular synthesis	Cytoplasmic	GO:0016491; GO:0005506	oxidoreductase activity; iron ion binding
PA14_RS21045	PA14_51720	tolB	translocation protein TolB	Transport of small molecules	Molecular transport/Chaperone	Periplasmic
PA14_RS23140	PA14_56780	sodB	superoxide dismutase	Adaptation, Protection	Adaptation, Protection	Periplasmic	GO:0004784; GO:0046872	superoxide dismutase activity; metal ion binding
PA14_RS23330	PA14_57220	secA	preprotein translocase subunit SecA	Protein secretion/export apparatus	Molecular transport/Chaperone	Cytoplasmic	GO:0005524	ATP binding
PA14_RS23355	PA14_57290	ftsA	cell division protein FtsA	Cell division	Cell structure and division	Cytoplasmic	GO:0005515	protein binding
PA14_RS23370	PA14_57330	murC	UDP-N-acetylmuramate--L-alanine ligase	Cell wall / LPS / capsule	Cell structure and division	Cytoplasmic	GO:0005524; GO:0008763; GO:0016881	ATP binding; UDP-N-acetylmuramate-L-alanine ligase activity; acid-amino acid ligase activity
PA14_RS23390	PA14_57380	mraY	phospho-N-acetylmuramoyl-pentapeptide- transferase	Cell wall / LPS / capsule	Cell structure and division	Cytoplasmic Membrane	GO:0008963; GO:0016780	phospho-N-acetylmuramoyl-pentapeptide-transferase activity; phosphotransferase activity, for other substituted phosphate groups
PA14_RS23395	PA14_57390	murF	UDP-N-acetylmuramoylalanyl-D-glutamyl-2,6- diaminopimelate--D-alanyl-D-alanine ligase	Cell wall / LPS / capsule	Cell structure and division	Cytoplasmic	GO:0005524; GO:0047480; GO:0016881	ATP binding; UDP-N-acetylmuramoyl-tripeptide-D-alanyl-D-alanine ligase activity; acid-amino acid ligase activity
PA14_RS23400	PA14_57410	murE	UDP-N-acetylmuramoylalanyl-D-glutamate--2, 6-diaminopimelate ligase	Cell wall / LPS / capsule	Cell structure and division	Cytoplasmic	GO:0005524; GO:0016881	ATP binding; acid-amino acid ligase activity
PA14_RS23440	PA14_57500	gmhA	phosphoheptose isomerase	Putative enzymes	Uncharacterized molecule	Cytoplasmic	GO:0008968; GO:0097367	D-sedoheptulose 7-phosphate isomerase activity; carbohydrate derivative binding
PA14_RS23480	PA14_57590	rplM	50S ribosomal protein L13	Translation, post-translational modification, degradation	Macromolecular synthesis	Cytoplasmic	GO:0003735	structural constituent of ribosome
PA14_RS23735	PA14_58190	gatB	aspartyl/glutamyl-tRNA amidotransferase subunit B	Translation, post-translational modification, degradation	Macromolecular synthesis	Cytoplasmic	GO:0003824; GO:0016884; GO:0016874	catalytic activity; carbon-nitrogen ligase activity, with glutamine as amido-N-donor; ligase activity
PA14_RS25210	PA14_61700	prfA	peptide chain release factor 1	Translation, post-translational modification, degradation	Macromolecular synthesis	Cytoplasmic	GO:0003747; GO:0016149	translation release factor activity; translation release factor activity, codon specific
PA14_RS25225	PA14_61740	lolB	outer membrane lipoprotein LolB	Cell wall / LPS / capsule	Cell structure and division	Unknown
PA14_RS25230	PA14_61750	ipk	4-diphosphocytidyl-2-C-methyl-D-erythritol kinase	Biosynthesis of cofactors, prosthetic groups and carriers	Macromolecular synthesis	Unknown	GO:0050515; GO:0005524	4-(cytidine 5'-diphospho)-2-C-methyl-D-erythritol kinase activity; ATP binding
PA14_RS25290	PA14_61890		hypothetical protein	Hypothetical, unclassified, unknown	Uncharacterized molecule	Unknown
PA14_RS25650	PA14_62760	infB	translation initiation factor IF-2	Translation, post-translational modification, degradation	Macromolecular synthesis	Cytoplasmic	GO:0003743; GO:0005525; GO:0003924	translation initiation factor activity; GTP binding; GTPase activity
PA14_RS25765	PA14_63030	omlA	outer membrane lipoprotein OmlA precursor	Cell wall / LPS / capsule	Cell structure and division	Outer Membrane
PA14_RS26815	PA14_65660	parE	DNA topoisomerase IV subunit B	DNA replication, recombination, modification and repair	Macromolecular synthesis	Cytoplasmic	GO:0003677; GO:0005524; GO:0003918	DNA binding; ATP binding; DNA topoisomerase type II (double strand cut, ATP-hydrolyzing) activity
PA14_RS26925	PA14_65960	waaA	3-deoxy-D-manno-octulosonic-acid transferase	Cell wall / LPS / capsule	Cell structure and division	Cytoplasmic	GO:0016740	transferase activity
PA14_RS26940	PA14_66000		hypothetical protein	Energy metabolism	Metabolic pathway	Cytoplasmic	GO:0016491	oxidoreductase activity
PA14_RS26945	PA14_66010		hypothetical protein	Energy metabolism	Metabolic pathway	Cytoplasmic
PA14_RS27015	PA14_66190		hypothetical protein	Hypothetical, unclassified, unknown	Uncharacterized molecule	Cytoplasmic
PA14_RS27035	PA14_66230	waaG	UDP-glucose:(heptosyl) LPS alpha 1,3-glucosyltransferase WaaG	Cell wall / LPS / capsule	Cell structure and division	Cytoplasmic	GO:0016757; GO:0016757	transferase activity, transferring glycosyl groups; glycosyltransferase activity
PA14_RS27310	PA14_66920	ubiB	ubiquinone biosynthesis protein UbiB	Biosynthesis of cofactors, prosthetic groups and carriers	Macromolecular synthesis	Cytoplasmic Membrane
PA14_RS27530	PA14_67490	fbp	fructose-1,6-bisphosphatase	Central intermediary metabolism	Metabolic pathway	Cytoplasmic	GO:0042132; GO:0016791	fructose 1,6-bisphosphate 1-phosphatase activity; phosphatase activity
PA14_RS27575	PA14_67600	glnA	glutamine synthetase	Amino acid biosynthesis and metabolism	Macromolecular synthesis	Cytoplasmic	GO:0004356; GO:0003824	glutamate-ammonia ligase activity; catalytic activity
PA14_RS29790	PA14_73170	glmS	glucosamine--fructose-6-phosphate aminotransferase	Central intermediary metabolism	Metabolic pathway	Cytoplasmic	GO:0004360; GO:0097367	glutamine-fructose-6-phosphate transaminase (isomerizing) activity; carbohydrate derivative binding
PA14_RS29825	PA14_73260	atpA	F0F1 ATP synthase subunit alpha	Energy metabolism	Metabolic pathway	Cytoplasmic	GO:0032559; GO:0046933; GO:0005524	adenyl ribonucleotide binding; proton-transporting ATP synthase activity, rotational mechanism; ATP binding
